# Supplementary material for: Structural Characterization of an α-D-glucan from Bellamya purificata and Its Protective Effects on Non-Alcoholic Fatty Liver Disease in Zebrafish
Source: Mar Drugs. 2026 Apr 30;24(5):159. doi: 10.3390/md24050159 (PMC13209108; doi:10.3390/md24050159)
Supplement: Supplementary file 1 [file marinedrugs-24-00159-s001.zip › Table S1 Molecular weight and distribution of neutral polysaccharides QSPS-1D.xlsx]

## Sheet: Table S1
Table S1 Molecular weight and distribution of neutral polysaccharides QSPS-1D
Sample name	Mn (kDa)	Mp (kDa)	Mw (kDa)	Mz (kDa)	Mw/Mn
QSPS-1D	6039.58	5658.39	6412.7	7078.13	1.062
